# Supplementary material for: Continuous Tracking of Foot Strike Pattern during a Maximal 800-Meter Run
Source: Sensors (Basel). 2021 Aug 27;21(17):5782. doi: 10.3390/s21175782 (PMC8434103; doi:10.3390/s21175782)
Supplement: Supplementary file 1 [file sensors-21-05782-s001.zip]

Archive with 2 entries (2 files):
- Document S1 - Data Processing Steps.pdf
- Table S1 - Subject Characteristics, Race Time and Foot Strike Pattern.pdf
